# Supplementary material for: Transcription Factor CTIP1/ BCL11A Regulates Epidermal Differentiation and Lipid Metabolism During Skin Development
Source: Sci Rep. 2017 Oct 18;7:13427. doi: 10.1038/s41598-017-13347-7 (PMC5647389; doi:10.1038/s41598-017-13347-7)
Supplement: Supplementary file 2 — Supplemental_TableS1-S4 [file 41598_2017_13347_MOESM2_ESM.xlsx]

## Sheet: Table S1
Table S1 Expression of genes encoding antimicrobial peptide
Gene Name	GENE_ID	CTIP1+/+	CTIP1-/-	log2(fold_change)	p_value	q_value	significant	Description
Stat6	ENSMUSG00000002147	21.5106	22.59	0.0706338	0.76035	0.851319	no	signal transducer and activator of transcription 6 [Source:MGI Symbol;Acc:MGI:103034]
Slpi	ENSMUSG00000017002	0.846341	0.645824	-0.390098	1	1	no	secretory leukocyte peptidase inhibitor [Source:MGI Symbol;Acc:MGI:109297]
Cst3	ENSMUSG00000027447	132.305	123.862	-0.0951285	0.523	0.671825	no	cystatin C [Source:MGI Symbol;Acc:MGI:102519]
Pf4	ENSMUSG00000029373	16.1322	15.635	-0.0451659	0.8626	0.919451	no	platelet factor 4 [Source:MGI Symbol;Acc:MGI:1888711]
Npy	ENSMUSG00000029819	0.503721	0.251774	-1.0005	1	1	no	neuropeptide Y [Source:MGI Symbol;Acc:MGI:97374]
Ltf	ENSMUSG00000032496	0.52075	0.729521	0.48636	1	1	no	lactotransferrin [Source:MGI Symbol;Acc:MGI:96837]
Myd88	ENSMUSG00000032508	8.03799	11.8334	0.557962	0.211	0.360802	no	myeloid differentiation primary response gene 88 [Source:MGI Symbol;Acc:MGI:108005]
Prf1	ENSMUSG00000037202	0.0228403	0.0137065	-0.736725	1	1	no	perforin 1 (pore forming protein) [Source:MGI Symbol;Acc:MGI:97551]
Socs1	ENSMUSG00000038037	1.08277	1.61213	0.57424	0.1824	0.325196	no	suppressor of cytokine signaling 1 [Source:MGI Symbol;Acc:MGI:1354910]
Camp	ENSMUSG00000038357	2.29348	3.88511	0.760414	0.10605	0.218317	no	cathelicidin antimicrobial peptide [Source:MGI Symbol;Acc:MGI:108443]
Defb3	ENSMUSG00000039775	0	0	0	1	1	no	defensin beta 3 [Source:MGI Symbol;Acc:MGI:1351612]
Pglyrp4	ENSMUSG00000042250	5.58524	5.71314	0.0326665	0.89835	0.942297	no	peptidoglycan recognition protein 4 [Source:MGI Symbol;Acc:MGI:2686324]
Bpi	ENSMUSG00000052922	0	0	0	1	1	no	bactericidal permeablility increasing protein [Source:MGI Symbol;Acc:MGI:3045315]
Socs3	ENSMUSG00000053113	4.75974	5.25732	0.143445	0.52005	0.669283	no	suppressor of cytokine signaling 3 [Source:MGI Symbol;Acc:MGI:1201791]
S100a8	ENSMUSG00000056054	15.7569	15.6123	-0.0132989	0.9645	0.981597	no	S100 calcium binding protein A8 (calgranulin A) [Source:MGI Symbol;Acc:MGI:88244]
S100a9	ENSMUSG00000056071	3.10786	4.55889	0.552763	0.19825	0.345618	no	S100 calcium binding protein A9 (calgranulin B) [Source:MGI Symbol;Acc:MGI:1338947]
S100a7a	ENSMUSG00000063767	1.02324	1.46541	0.518163	0.34855	0.512586	no	S100 calcium binding protein A7A [Source:MGI Symbol;Acc:MGI:2687194]
Lyz1	ENSMUSG00000069515	0	0.0352122	inf	1	1	no	lysozyme 1 [Source:MGI Symbol;Acc:MGI:96902]
Lyz2	ENSMUSG00000069516	63.813	51.0771	-0.321172	0.0435	0.111608	no	lysozyme 2 [Source:MGI Symbol;Acc:MGI:96897]

## Sheet: Table S2
Table S2 Expression of genes encoding cytokines and chemokines
Gene Name	GENE_ID	CTIP1+/+	CTIP1-/-	log2(fold_change)	p_value	q_value	significant	Description
Il4	ENSMUSG00000000869	3.21214	2.14256	-0.584198	0.18155	0.32396	no	interleukin 4 [Source:MGI Symbol;Acc:MGI:96556]
Il13	ENSMUSG00000020383	0.102976	0.103301	0.00455539	1	1	no	interleukin 13 [Source:MGI Symbol;Acc:MGI:96541]
Il21	ENSMUSG00000027718	0	0	0	1	1	no	interleukin 21 [Source:MGI Symbol;Acc:MGI:1890474]
Il6	ENSMUSG00000025746	0.209825	0.144462	-0.538502	1	1	no	interleukin 6 [Source:MGI Symbol;Acc:MGI:96559]
Il31	ENSMUSG00000029437	0	0	0	1	1	no	interleukin 31 [Source:MGI Symbol;Acc:MGI:1923649]
Osm	ENSMUSG00000058755	0.404025	0.247474	-0.707169	1	1	no	oncostatin M [Source:MGI Symbol;Acc:MGI:104749]
Il12a	ENSMUSG00000027776	0.16649	0.0551472	-1.59408	1	1	no	interleukin 12a [Source:MGI Symbol;Acc:MGI:96539]
Il12b	ENSMUSG00000004296	0.0228243	0.0228234	-6.10666e-05	1	1	no	interleukin 12b [Source:MGI Symbol;Acc:MGI:96540]
Il23a	ENSMUSG00000025383	0.377349	0.558572	0.565844	1	1	no	interleukin 23, alpha subunit p19 [Source:MGI Symbol;Acc:MGI:1932410]
Il23r	ENSMUSG00000049093	0.0332234	0.07105	1.09663	1	1	no	interleukin 23 receptor [Source:MGI Symbol;Acc:MGI:2181693]
Il27	ENSMUSG00000044701	0	0.0501015	inf	1	1	no	interleukin 27 [Source:MGI Symbol;Acc:MGI:2384409]
Il20	ENSMUSG00000026416	0	0	0	1	1	no	interleukin 20 [Source:MGI Symbol;Acc:MGI:1890473]
Il22	ENSMUSG00000074695	0	0	0	1	1	no	interleukin 22 [Source:MGI Symbol;Acc:MGI:1355307]
Il24	ENSMUSG00000026420	0	0	0	1	1	no	interleukin 24 [Source:MGI Symbol;Acc:MGI:2135548]
Ifna1	ENSMUSG00000095498	0	0	0	1	1	no	interferon alpha 1 [Source:MGI Symbol;Acc:MGI:107668]
Ifnb1	ENSMUSG00000048806	0	0	0	1	1	no	interferon beta 1, fibroblast [Source:MGI Symbol;Acc:MGI:107657]
Ifnar1	ENSMUSG00000022967	18.167	16.6118	-0.129116	0.4085	0.571142	no	interferon (alpha and beta) receptor 1 [Source:MGI Symbol;Acc:MGI:107658]
Ifnar2	ENSMUSG00000022971	18.0007	21.9288	0.284773	0.28485	0.447714	no	interferon (alpha and beta) receptor 2 [Source:MGI Symbol;Acc:MGI:1098243]
Ifngr1	ENSMUSG00000020009	38.8013	46.9878	0.27618	0.19055	0.336328	no	interferon gamma receptor 1 [Source:MGI Symbol;Acc:MGI:107655]
Ifngr2	ENSMUSG00000022965	11.3162	12.5456	0.148786	0.3727	0.537235	no	interferon gamma receptor 2 [Source:MGI Symbol;Acc:MGI:107654]
Il1a	ENSMUSG00000027399	9.41368	6.69922	-0.490765	0.0254	0.073689	no	interleukin 1 alpha [Source:MGI Symbol;Acc:MGI:96542]
Il1b	ENSMUSG00000027398	0.162393	0.104965	-0.629573	1	1	no	interleukin 1 beta [Source:MGI Symbol;Acc:MGI:96543]
Il17a	ENSMUSG00000025929	0	0	0	1	1	no	interleukin 17A [Source:MGI Symbol;Acc:MGI:107364]
Il17b	ENSMUSG00000024578	0.138902	0.562156	2.0169	1	1	no	interleukin 17B [Source:MGI Symbol;Acc:MGI:1928397]
Il17c	ENSMUSG00000046108	0.0624289	0	-inf	1	1	no	interleukin 17C [Source:MGI Symbol;Acc:MGI:2446486]
Il17d	ENSMUSG00000050222	1.88153	1.65938	-0.181259	0.6455	0.770358	no	interleukin 17D [Source:MGI Symbol;Acc:MGI:2446510]
Il25	ENSMUSG00000040770	0.0761685	0.0672107	-0.180503	1	1	no	interleukin 25 [Source:MGI Symbol;Acc:MGI:2155888]
Il17f	ENSMUSG00000041872	0.0339281	0.0180609	-0.909609	1	1	no	interleukin 17F [Source:MGI Symbol;Acc:MGI:2676631]

## Sheet: Table S3
Table S3 GO functional enrichment analysis of differentially expressed genes with peaks in different regions (promoter, intron, exon) sorted by p-value
	GO biological process complete	Mus musculus - REFLIST (22322)	#of-genes (171)	expected	+/-	Fold Enrichment	P-value
1	cellular process (GO:0009987)	13432	198	148.03	+	1.34	5.75e-08
2	developmental process (GO:0032502)	4991	99	55	+	1.8	1.97e-06
3	single-organism developmental process (GO:0044767)	4947	97	54.52	+	1.78	6.55e-06
4	metabolic process (GO:0008152)	7917	133	87.25	+	1.52	1.6e-05
5	positive regulation of biological process (GO:0048518)	4968	96	54.75	+	1.75	1.89e-05
6	cellular metabolic process (GO:0044237)	6948	121	76.57	+	1.58	2.15e-05
7	positive regulation of nitrogen compound metabolic process (GO:0051173)	1695	47	18.68	+	2.52	3.56e-05
8	organic substance metabolic process (GO:0071704)	7506	127	82.72	+	1.54	3.78e-05
9	positive regulation of macromolecule biosynthetic process (GO:0010557)	1540	44	16.97	+	2.59	5.06e-05
10	positive regulation of cellular biosynthetic process (GO:0031328)	1666	46	18.36	+	2.51	6.11e-05
11	anatomical structure development (GO:0048856)	4678	90	51.55	+	1.75	0.000106
12	positive regulation of biosynthetic process (GO:0009891)	1700	46	18.73	+	2.46	0.000113
13	single-organism process (GO:0044699)	11885	174	130.98	+	1.33	0.000125
14	primary metabolic process (GO:0044238)	7073	120	77.95	+	1.54	0.000144
15	positive regulation of nucleobase-containing compound metabolic process (GO:0045935)	1598	44	17.61	+	2.5	0.000149
16	positive regulation of gene expression (GO:0010628)	1607	44	17.71	+	2.48	0.000176
17	multicellular organism development (GO:0007275)	4377	85	48.24	+	1.76	0.000225
18	regulation of metabolic process (GO:0019222)	5449	99	60.05	+	1.65	0.00025
19	single-organism cellular process (GO:0044763)	10486	158	115.56	+	1.37	0.000306
20	regulation of macromolecule metabolic process (GO:0060255)	5097	94	56.17	+	1.67	0.000347
21	positive regulation of transcription from RNA polymerase II promoter (GO:0045944)	1029	33	11.34	+	2.91	0.000375
22	single-multicellular organism process (GO:0044707)	5036	93	55.5	+	1.68	0.000405
23	positive regulation of nucleic acid-templated transcription (GO:1903508)	1311	38	14.45	+	2.63	0.000444
24	positive regulation of transcription, DNA-templated (GO:0045893)	1311	38	14.45	+	2.63	0.000444
25	positive regulation of RNA biosynthetic process (GO:1902680)	1315	38	14.49	+	2.62	0.00048
26	positive regulation of macromolecule metabolic process (GO:0010604)	2641	59	29.11	+	2.03	0.000694
27	regulation of cellular metabolic process (GO:0031323)	5137	93	56.61	+	1.64	0.00107
28	cell development (GO:0048468)	1534	41	16.91	+	2.43	0.0011
29	positive regulation of RNA metabolic process (GO:0051254)	1367	38	15.07	+	2.52	0.00128
30	system development (GO:0048731)	3810	75	41.99	+	1.79	0.00131
31	regulation of cellular macromolecule biosynthetic process (GO:2000112)	3384	69	37.29	+	1.85	0.00136
32	regulation of primary metabolic process (GO:0080090)	5093	92	56.13	+	1.64	0.00146
33	positive regulation of metabolic process (GO:0009893)	2845	61	31.35	+	1.95	0.00166
34	cell differentiation (GO:0030154)	3335	68	36.75	+	1.85	0.00174
35	cellular developmental process (GO:0048869)	3412	69	37.6	+	1.84	0.00187
36	positive regulation of cellular metabolic process (GO:0031325)	2669	58	29.41	+	1.97	0.00234
37	cellular macromolecule metabolic process (GO:0044260)	5314	94	58.56	+	1.61	0.00267
38	regulation of signaling (GO:0023051)	2691	58	29.66	+	1.96	0.00308
39	cellular biosynthetic process (GO:0044249)	3388	68	37.34	+	1.82	0.00314
40	animal organ development (GO:0048513)	2767	59	30.49	+	1.93	0.00339
41	positive regulation of cellular process (GO:0048522)	4508	83	49.68	+	1.67	0.00381
42	nitrogen compound metabolic process (GO:0006807)	4361	81	48.06	+	1.69	0.00394
43	regulation of macromolecule biosynthetic process (GO:0010556)	3488	69	38.44	+	1.8	0.00427
44	macromolecule metabolic process (GO:0043170)	5923	101	65.27	+	1.55	0.00435
45	regulation of cellular biosynthetic process (GO:0031326)	3656	71	40.29	+	1.76	0.00548
46	regulation of gene expression (GO:0010468)	3657	71	40.3	+	1.76	0.00554
47	regulation of biological quality (GO:0065008)	3242	65	35.73	+	1.82	0.00652
48	biological regulation (GO:0065007)	10997	159	121.19	+	1.31	0.0067
49	regulation of transcription from RNA polymerase II promoter (GO:0006357)	1721	42	18.97	+	2.21	0.00828
50	regulation of biosynthetic process (GO:0009889)	3712	71	40.91	+	1.74	0.00969
51	regulation of multicellular organismal process (GO:0051239)	2652	56	29.23	+	1.92	0.00991
52	regulation of nitrogen compound metabolic process (GO:0051171)	3729	71	41.1	+	1.73	0.0115
53	cellular aromatic compound metabolic process (GO:0006725)	3658	70	40.31	+	1.74	0.0117
54	regulation of cell communication (GO:0010646)	2669	56	29.41	+	1.9	0.0121
55	regulation of transcription, DNA-templated (GO:0006355)	3031	61	33.4	+	1.83	0.0142
56	negative regulation of metabolic process (GO:0009892)	2278	50	25.1	+	1.99	0.0144
57	regulation of biological process (GO:0050789)	10469	152	115.37	+	1.32	0.0151
58	organic substance biosynthetic process (GO:1901576)	3474	67	38.29	+	1.75	0.0165
59	regulation of nucleic acid-templated transcription (GO:1903506)	3047	61	33.58	+	1.82	0.0169
60	biosynthetic process (GO:0009058)	3551	68	39.13	+	1.74	0.0172
61	regulation of RNA biosynthetic process (GO:2001141)	3054	61	33.66	+	1.81	0.0182
62	heterocycle metabolic process (GO:0046483)	3593	68	39.6	+	1.72	0.0261
63	regulation of RNA metabolic process (GO:0051252)	3163	62	34.86	+	1.78	0.0271
64	organic cyclic compound metabolic process (GO:1901360)	3832	71	42.23	+	1.68	0.031
65	regulation of cellular process (GO:0050794)	9946	145	109.61	+	1.32	0.0323
66	biological_process (GO:0008150)	20425	242	225.09	+	1.08	0.0342
67	regulation of nucleocytoplasmic transport (GO:0046822)	209	12	2.3	+	5.21	0.0372
68	nucleobase-containing compound metabolic process (GO:0006139)	3491	66	38.47	+	1.72	0.04
69	cellular nitrogen compound metabolic process (GO:0034641)	4015	73	44.25	+	1.65	0.0423
70	regulation of nucleobase-containing compound metabolic process (GO:0019219)	3499	66	38.56	+	1.71	0.0432
71	anatomical structure morphogenesis (GO:0009653)	1971	44	21.72	+	2.03	0.0446

## Sheet: Table S4
Table S4 GO functional enrichment analysis of differentially expressed genes with peaks in different regions (promoter, intron, exon) sorted by enrichment
	GO biological process complete	Mus musculus - REFLIST (22322)	#of-genes (171)	expected	+/-	Fold Enrichment	P-value
1	regulation of nucleocytoplasmic transport (GO:0046822)	209	12	2.3	+	5.21	0.0372
2	positive regulation of transcription from RNA polymerase II promoter (GO:0045944)	1029	33	11.34	+	2.91	0.000375
3	positive regulation of nucleic acid-templated transcription (GO:1903508)	1311	38	14.45	+	2.63	0.000444
4	positive regulation of transcription, DNA-templated (GO:0045893)	1311	38	14.45	+	2.63	0.000444
5	positive regulation of RNA biosynthetic process (GO:1902680)	1315	38	14.49	+	2.62	0.00048
6	positive regulation of macromolecule biosynthetic process (GO:0010557)	1540	44	16.97	+	2.59	5.06e-05
7	positive regulation of nitrogen compound metabolic process (GO:0051173)	1695	47	18.68	+	2.52	3.56e-05
8	positive regulation of RNA metabolic process (GO:0051254)	1367	38	15.07	+	2.52	0.00128
9	positive regulation of cellular biosynthetic process (GO:0031328)	1666	46	18.36	+	2.51	6.11e-05
10	positive regulation of nucleobase-containing compound metabolic process (GO:0045935)	1598	44	17.61	+	2.5	0.000149
11	positive regulation of gene expression (GO:0010628)	1607	44	17.71	+	2.48	0.000176
12	positive regulation of biosynthetic process (GO:0009891)	1700	46	18.73	+	2.46	0.000113
13	cell development (GO:0048468)	1534	41	16.91	+	2.43	0.0011
14	regulation of transcription from RNA polymerase II promoter (GO:0006357)	1721	42	18.97	+	2.21	0.00828
15	positive regulation of macromolecule metabolic process (GO:0010604)	2641	59	29.11	+	2.03	0.000694
16	anatomical structure morphogenesis (GO:0009653)	1971	44	21.72	+	2.03	0.0446
17	negative regulation of metabolic process (GO:0009892)	2278	50	25.1	+	1.99	0.0144
18	positive regulation of cellular metabolic process (GO:0031325)	2669	58	29.41	+	1.97	0.00234
19	regulation of signaling (GO:0023051)	2691	58	29.66	+	1.96	0.00308
20	positive regulation of metabolic process (GO:0009893)	2845	61	31.35	+	1.95	0.00166
21	animal organ development (GO:0048513)	2767	59	30.49	+	1.93	0.00339
22	regulation of multicellular organismal process (GO:0051239)	2652	56	29.23	+	1.92	0.00991
23	regulation of cell communication (GO:0010646)	2669	56	29.41	+	1.9	0.0121
24	regulation of cellular macromolecule biosynthetic process (GO:2000112)	3384	69	37.29	+	1.85	0.00136
25	cell differentiation (GO:0030154)	3335	68	36.75	+	1.85	0.00174
26	cellular developmental process (GO:0048869)	3412	69	37.6	+	1.84	0.00187
27	regulation of transcription, DNA-templated (GO:0006355)	3031	61	33.4	+	1.83	0.0142
28	cellular biosynthetic process (GO:0044249)	3388	68	37.34	+	1.82	0.00314
29	regulation of biological quality (GO:0065008)	3242	65	35.73	+	1.82	0.00652
30	regulation of nucleic acid-templated transcription (GO:1903506)	3047	61	33.58	+	1.82	0.0169
31	regulation of RNA biosynthetic process (GO:2001141)	3054	61	33.66	+	1.81	0.0182
32	developmental process (GO:0032502)	4991	99	55	+	1.8	1.97e-06
33	regulation of macromolecule biosynthetic process (GO:0010556)	3488	69	38.44	+	1.8	0.00427
34	system development (GO:0048731)	3810	75	41.99	+	1.79	0.00131
35	single-organism developmental process (GO:0044767)	4947	97	54.52	+	1.78	6.55e-06
36	regulation of RNA metabolic process (GO:0051252)	3163	62	34.86	+	1.78	0.0271
37	multicellular organism development (GO:0007275)	4377	85	48.24	+	1.76	0.000225
38	regulation of cellular biosynthetic process (GO:0031326)	3656	71	40.29	+	1.76	0.00548
39	regulation of gene expression (GO:0010468)	3657	71	40.3	+	1.76	0.00554
40	positive regulation of biological process (GO:0048518)	4968	96	54.75	+	1.75	1.89e-05
41	anatomical structure development (GO:0048856)	4678	90	51.55	+	1.75	0.000106
42	organic substance biosynthetic process (GO:1901576)	3474	67	38.29	+	1.75	0.0165
43	regulation of biosynthetic process (GO:0009889)	3712	71	40.91	+	1.74	0.00969
44	cellular aromatic compound metabolic process (GO:0006725)	3658	70	40.31	+	1.74	0.0117
45	biosynthetic process (GO:0009058)	3551	68	39.13	+	1.74	0.0172
46	regulation of nitrogen compound metabolic process (GO:0051171)	3729	71	41.1	+	1.73	0.0115
47	heterocycle metabolic process (GO:0046483)	3593	68	39.6	+	1.72	0.0261
48	nucleobase-containing compound metabolic process (GO:0006139)	3491	66	38.47	+	1.72	0.04
49	regulation of nucleobase-containing compound metabolic process (GO:0019219)	3499	66	38.56	+	1.71	0.0432
50	nitrogen compound metabolic process (GO:0006807)	4361	81	48.06	+	1.69	0.00394
51	single-multicellular organism process (GO:0044707)	5036	93	55.5	+	1.68	0.000405
52	organic cyclic compound metabolic process (GO:1901360)	3832	71	42.23	+	1.68	0.031
53	regulation of macromolecule metabolic process (GO:0060255)	5097	94	56.17	+	1.67	0.000347
54	positive regulation of cellular process (GO:0048522)	4508	83	49.68	+	1.67	0.00381
55	regulation of metabolic process (GO:0019222)	5449	99	60.05	+	1.65	0.00025
56	cellular nitrogen compound metabolic process (GO:0034641)	4015	73	44.25	+	1.65	0.0423
57	regulation of cellular metabolic process (GO:0031323)	5137	93	56.61	+	1.64	0.00107
58	regulation of primary metabolic process (GO:0080090)	5093	92	56.13	+	1.64	0.00146
59	cellular macromolecule metabolic process (GO:0044260)	5314	94	58.56	+	1.61	0.00267
60	cellular metabolic process (GO:0044237)	6948	121	76.57	+	1.58	2.15e-05
61	macromolecule metabolic process (GO:0043170)	5923	101	65.27	+	1.55	0.00435
62	organic substance metabolic process (GO:0071704)	7506	127	82.72	+	1.54	3.78e-05
63	primary metabolic process (GO:0044238)	7073	120	77.95	+	1.54	0.000144
64	metabolic process (GO:0008152)	7917	133	87.25	+	1.52	1.6e-05
65	single-organism cellular process (GO:0044763)	10486	158	115.56	+	1.37	0.000306
66	cellular process (GO:0009987)	13432	198	148.03	+	1.34	5.75e-08
67	single-organism process (GO:0044699)	11885	174	130.98	+	1.33	0.000125
68	regulation of biological process (GO:0050789)	10469	152	115.37	+	1.32	0.0151
69	regulation of cellular process (GO:0050794)	9946	145	109.61	+	1.32	0.0323
70	biological regulation (GO:0065007)	10997	159	121.19	+	1.31	0.0067
71	biological_process (GO:0008150)	20425	242	225.09	+	1.08	0.0342
